# Supplementary material for: A healthy diet with and without cereal grains and dairy products in patients with type 2 diabetes: study protocol for a random-order cross-over pilot study - Alimentation and Diabetes in Lanzarote -ADILAN
Source: Trials. 2014 Jan 2;15:2. doi: 10.1186/1745-6215-15-2 (PMC3884016; doi:10.1186/1745-6215-15-2)
Supplement: Additional file 2 — Detailed study diagram flow. Detailed study diagram flow of the different events with corresponding laboratory tests and measurements at each time point. [file 1745-6215-15-2-S2.xlsx]

## Sheet: Sheet1
			Enrolment											Baseline		Intervention 1				Washout period						Intervention 2
	Week	-13	-12	-11	-10	-9	-8	-7	-6	-5	-4	-3	-2	-1	0	1	2	3	4	5	6	7	8	9	10	11	12	13	14	15
		ADILAN advertisement	Registration				Inclusion criteria						Signed informed consent & inclusion lab tests	4-day food records	Meal plan preparation	Samples			4-day food records	Samples					4-day food records	Samples			4-day food records	Samples
																Check exclusion criteria				Check exclusion criteria						Check exclusion criteria				Check exclusion criteria
														Caloric estimation
													Pre-study samples (HbA1C + Creatinine + liver enzymes)			OGTT				OGTT						OGTT				OGTT
																Questionnaire SF-36				Questionnaires (Open-ended questions & SF-36)						Questionnaire SF-36				Questionnaires (Open-ended questions & SF-36)
																Anthropometrics										Anthropometrics
							General oral and written information about the study
																Current medication										Current medication
																				Anthropometrics										Anthropometrics
																Randomization										Change diet
																				Current medication										Current medication
																Information about specific diet										Information about specific diet
							Medical diagnosis of type 2 diabetes and increased waist circunference
							Check that participant meets inclusion criteria
							Willingness to participate in a dietary intervention
							Participant received patient information sheet & informed consent
							Booked for inclusion criteria lab tests
